# Supplementary material for: Single‐cell RNA sequencing reveals heterogeneity and differential expression of decidual tissues during the peripartum period
Source: Cell Prolif. 2020 Dec 9;54(2):e12967. doi: 10.1111/cpr.12967 (PMC7848970; doi:10.1111/cpr.12967)
Supplement: Supplementary file 2 — Table S1 [file CPR-54-e12967-s002.xls]

## Sheet: Table S1
Table S1. General information of the pregnant women.
Case No	Age	Gestational week	Delivery mode	Group	Gravida	Para
1	31	39+4	Vaginal delivery	Labor onset	1	1
2	28	39+3	Vaginal delivery	Labor onset	1	1
3	26	39+1	Caesarean section	Non-labor	1	1
4	27	39+2	Caesarean section	Non-labor	1	1
5	29	39+4	Vaginal delivery	Labor onset	1	1
6	34	39+4	Caesarean section	Non-labor	1	1
