# Supplementary material for: Single‐cell RNA sequencing reveals heterogeneity and differential expression of decidual tissues during the peripartum period
Source: Cell Prolif. 2020 Dec 9;54(2):e12967. doi: 10.1111/cpr.12967 (PMC7848970; doi:10.1111/cpr.12967)
Supplement: Supplementary file 3 — Table S2 [file CPR-54-e12967-s003.xls]

## Sheet: Table S2
Table S2. The cell number in each cluster
Cluster	Cell number	Proportion (%)
1	5919	20.25
2	4345	14.86
3	4085	13.97
4	3720	12.73
5	2367	8.1
6	1642	5.62
7	1523	5.21
8	1312	4.49
9	1133	3.88
10	972	3.33
11	670	2.29
12	483	1.65
13	435	1.49
14	234	0.8
15	222	0.76
16	169	0.58
	29231
